# Supplementary material for: Fetal Programming Influence on Microbiome Diversity and Ruminal and Cecal Epithelium in Beef Cattle
Source: Animals (Basel). 2024 Mar 12;14(6):870. doi: 10.3390/ani14060870 (PMC10967552; doi:10.3390/ani14060870)
Supplement: Supplementary file 1 [file animals-14-00870-s001.zip]

Archive with 2 entries (2 files):
- fezes relativeAbundance.xlsx
- rumen relativeAbundance.xlsx
