# Supplementary material for: Fetal Programming Influence on Microbiome Diversity and Ruminal and Cecal Epithelium in Beef Cattle
Source: Animals (Basel). 2024 Mar 12;14(6):870. doi: 10.3390/ani14060870 (PMC10967552; doi:10.3390/ani14060870)
Supplement: Supplementary file 1 [file animals-14-00870-s001.zip › rumen relativeAbundance.xlsx]

## Sheet: Sheet 1
							NP	PP	PC	PP	NP	PP	PC	NP	PC	PP	NP	NP	PP	PC	PC
	Kingdom	Phylum	Class	Order	Family	Genus	X6781.R	X6796.R	X6797.R	X6808.R	X6816.R	X6821.R	X6822.R	X6876.R	X6979.R	X7045.R	X7063.R	X7072.R	X7074.R	X7075.R	X7085.R
ASV2	Archaea	Thermoplasmatota	Thermoplasmata	Methanomassiliicoccales	Methanomethylophilaceae	Candidatus_Methanomethylophilus	0	0	0	0	0	0	0	0	6.73159e-05	0	0	0	4.48773e-05	0	0
ASV5	Archaea	Thermoplasmatota	Thermoplasmata	Methanomassiliicoccales	Methanomethylophilaceae	#N/A	0	0	0	0	0	0.000112193	0	0	8.97545e-05	0	0	0	0	4.48773e-05	4.48773e-05
ASV11	Archaea	Euryarchaeota	Methanobacteria	Methanobacteriales	Methanobacteriaceae	Methanosphaera	0.000448773	0.000403895	0.000560966	0.000224386	0.00049365	0.000291702	0	0.000359018	0.00015707	0.000673159	0.000381457	0.000471211	0.000403895	0	0.000426334
ASV15	Archaea	Euryarchaeota	Methanobacteria	Methanobacteriales	Methanobacteriaceae	Methanobrevibacter	0.0163129	0.015707	0.00635013	0.0116232	0.0101647	0.0101871	0.00547503	0.00545259	0.0094691	0.0166495	0.00765157	0.01187	0.00834717	0.011152	0.0132612
ASV35	Bacteria	Verrucomicrobiota	Verrucomicrobiae	Opitutales	Puniceicoccaceae	#N/A	0	0	0	0	0	0	0	6.73159e-05	0	0	0	0	0.000516088	0.000471211	0
ASV37	Bacteria	Verrucomicrobiota	Chlamydiae	Chlamydiales	Parachlamydiaceae	Parachlamydia	0	0	0	0	0	0	0	0	0	0	0	0	0	0	0.000179509
ASV38	Bacteria	Verrucomicrobiota	Verrucomicrobiae	Pedosphaerales	Pedosphaeraceae	DEV114	0	0	0	0	0	4.48773e-05	0	0	0	0	0	0	0	0	0
ASV124	Bacteria	Planctomycetota	Planctomycetes	Gemmatales	Gemmataceae	Gemmata	0	0	0	0	0	0	0	4.48773e-05	0	0	0	0	0	0	0
ASV125	Bacteria	Planctomycetota	Planctomycetes	Planctomycetales	Rubinisphaeraceae	SH-PL14	0	0	0	0	0	0	0	0	0	2.24386e-05	0	0	0	0	0
ASV127	Bacteria	Planctomycetota	Planctomycetes	Pirellulales	Pirellulaceae	CPla-4_termite_group	0	0	0.00049365	0	0.000314141	8.97545e-05	0	0	0	0	0	0	0.00065072	8.97545e-05	0
ASV131	Bacteria	Planctomycetota	Planctomycetes	Pirellulales	Pirellulaceae	Pirellula	8.97545e-05	8.97545e-05	0.000179509	0.00105462	0.000291702	0.000246825	0	0.000134632	0.00065072	0	0.000134632	6.73159e-05	0	0	0.00118925
ASV135	Bacteria	Planctomycetota	Planctomycetes	Pirellulales	Pirellulaceae	#N/A	0	0	0	4.48773e-05	0	0	0	0.000269264	0	0	0.000201948	0	8.97545e-05	0.000224386	0.000112193
ASV152	Bacteria	Planctomycetota	Planctomycetes	Pirellulales	Pirellulaceae	p-1088-a5_gut_group	0.00249069	0.00253557	0.00130144	0.00937935	0.00163802	0.0074945	0.00372481	0.00399408	0.00466724	0.00498138	0.000807791	0.00105462	0.002558	0.00148095	0.00641745
ASV173	Bacteria	Verrucomicrobiota	Lentisphaeria	Victivallales	vadinBE97	#N/A	0.000605843	0	0.000560966	0.000852668	0.00015707	0.00049365	0.000605843	0.000314141	0.00204192	0	0.000201948	0.000112193	0.00112193	0.000224386	0.000336579
ASV182	Bacteria	Spirochaetota	Spirochaetia	Spirochaetales	Spirochaetaceae	M2PT2-76_termite_group	0	0	0	0	0	0	0	0	0	0	0	0	0	0	0.00015707
ASV187	Bacteria	Spirochaetota	Spirochaetia	Spirochaetales	Spirochaetaceae	Sediminispirochaeta	0.000583404	8.97545e-05	0.00015707	0.000942422	8.97545e-05	0.000718036	0.000695598	0.000560966	0.00163802	0.000740475	0.000628282	0.000179509	0.00201948	0.000426334	0.000785352
ASV191	Bacteria	Spirochaetota	Spirochaetia	Spirochaetales	Spirochaetaceae	#N/A	0	0	0	0.000359018	0	0	0	0	6.73159e-05	0	0	0	0	0	0
ASV204	Bacteria	Spirochaetota	Spirochaetia	Spirochaetales	Spirochaetaceae	Sphaerochaeta	0	4.48773e-05	0.000179509	0.000762913	6.73159e-05	0.00049365	0.000560966	0.000381457	0.0072028	0.000224386	0.000336579	8.97545e-05	0.00374725	0.00188484	0
ASV364	Bacteria	Spirochaetota	Spirochaetia	Spirochaetales	Spirochaetaceae	Treponema	0.0175246	0.0173002	0.0642642	0.0250191	0.0273303	0.0166943	0.0457972	0.0456402	0.0216982	0.0328053	0.0264103	0.0352062	0.0352735	0.0232015	0.0202172
ASV404	Bacteria	Chloroflexi	Anaerolineae	Anaerolineales	Anaerolineaceae	Flexilinea	0.02558	0.000964861	0.000246825	0.0084818	0.000336579	0.0184894	0.00258044	0.00500381	0.00554234	0.00733743	0.00507113	0.00534039	0.0046448	0.000314141	0.0131715
ASV423	Bacteria	Elusimicrobiota	Endomicrobia	Endomicrobiales	Endomicrobiaceae	Endomicrobium	0.000695598	0	0	0	0	0.000516088	0	0	0	6.73159e-05	0	0	4.48773e-05	0	0.000740475
ASV429	Bacteria	Elusimicrobiota	Elusimicrobia	Elusimicrobiales	Elusimicrobiaceae	Elusimicrobium	0	0.000673159	0.000112193	0	4.48773e-05	0.000628282	4.48773e-05	0.000718036	0	0	0.000628282	0.00116681	0.000291702	0	0
ASV617	Bacteria	Bacteroidota	Bacteroidia	Bacteroidales	Rikenellaceae	Rikenellaceae_RC9_gut_group	0.0847283	0.0596868	0.0152807	0.0851995	0.0260737	0.106898	0.0706144	0.0373828	0.0517659	0.0532244	0.0358121	0.0335233	0.0747655	0.0626935	0.0733519
ASV695	Bacteria	Bacteroidota	Bacteroidia	Bacteroidales	Bacteroidales_BS11_gut_group	#N/A	0.00872863	0.000403895	0.00015707	0.000381457	0.00495894	0.00199704	0	0.00915496	0	0.000112193	0.00143607	0.00336579	0.00435309	0.000426334	0.00893057
ASV700	Bacteria	Bacteroidota	Bacteroidia	Bacteroidales	Rikenellaceae	#N/A	0	0	0	0	0.00015707	0	0	0	0	0	0	0.000112193	0	0	0
ASV710	Bacteria	Bacteroidota	Bacteroidia	Bacteroidales	Rikenellaceae	U29-B03	0.00166046	0.000628282	0.000628282	0.00284971	0.00201948	0.00179509	0.00204192	0.00275995	0.00065072	0.000964861	0.000381457	0.00190728	0.00219899	0.00103218	0.000314141
ASV713	Bacteria	Bacteroidota	Bacteroidia	Bacteroidales	p-2534-18B5_gut_group	#N/A	0	4.48773e-05	0.000291702	0	6.73159e-05	0	0	0	0	0	0	0	0	0.000471211	0
ASV774	Bacteria	Bacteroidota	Bacteroidia	Bacteroidales	Marinifilaceae	#N/A	0	0	0	0.000179509	0	0	0	6.73159e-05	0	0	0	0	0.000134632	0	0
ASV784	Bacteria	Bacteroidota	Bacteroidia	Bacteroidales	F082	#N/A	0.04021	0.0401427	0.0251313	0.0769645	0.0196787	0.0331194	0.0438675	0.0268815	0.112418	0.0447651	0.0339945	0.0359916	0.098371	0.0200826	0.0389086
ASV787	Bacteria	Bacteroidota	Bacteroidia	Bacteroidales	Williamwhitmaniaceae	Blvii28_wastewater-sludge_group	0	0	0	0	0	0	0	0	0	0	0	0	0.000179509	0	0
ASV848	Bacteria	Bacteroidota	Bacteroidia	Bacteroidales	Bacteroidetes_BD2-2	#N/A	0.00105462	0	0	0.0029619	0	0.00136876	0	0.000359018	0.00065072	0.000740475	0	0	0.00287214	0.000112193	0.00159314
ASV855	Bacteria	Bacteroidota	Bacteroidia	Bacteroidales	Marinilabiliaceae	#N/A	0.000605843	0	0	0.000605843	0	0.00213167	0	0	0.000875107	0	0	0	0.00372481	0.000179509	0
ASV859	Bacteria	Bacteroidota	Bacteroidia	Bacteroidales	p-251-o5	#N/A	0.00145851	0	0.00049365	0.00233362	0	0.00109949	0.00121169	0.000740475	0	0.000807791	0.000516088	0.000291702	0.000897545	0.0009873	0.00780864
ASV865	Bacteria	Bacteroidota	Bacteroidia	Bacteroidales	Rikenellaceae	hoa5-07d05_gut_group	0	4.48773e-05	0	0	0	0	0	0	0	0	0	0	0	0	0
ASV875	Bacteria	Bacteroidota	Bacteroidia	Bacteroidales	Tannerellaceae	#N/A	0	0.000179509	0	0	0	0.000112193	0	0	0	6.73159e-05	0	0	0.000134632	0	0
ASV892	Bacteria	Bacteroidota	Bacteroidia	Bacteroidales	Bacteroidaceae	Bacteroides	0	0	0	0.000112193	0	0	0	0	0	0	0	0	0	0	0
ASV904	Bacteria	Bacteroidota	Bacteroidia	Bacteroidales	Bacteroidales_RF16_group	#N/A	0.00915496	0.00430822	0.00179509	0.0091774	0.00608087	0.031818	0.00648476	0.00343311	0.0273078	0.0191177	0.00298434	0.00632769	0.0120944	0.0148544	0.00381457
ASV960	Bacteria	Bacteroidota	Bacteroidia	Bacteroidales	Bacteroidales_UCG-001	#N/A	0.00379213	0	0.0029619	0.00448773	0.00251313	0	0.00278239	0.00886326	0.0153031	0.00253557	0.000919984	0.00175021	0.00307409	0.00361262	0
ASV980	Bacteria	Bacteroidota	Bacteroidia	Bacteroidales	Prevotellaceae	Alloprevotella	0	0	0.000224386	0	0.00213167	0	0.00103218	0.00150339	0	0	0.00181753	0.000112193	0.000673159	0.0009873	0
ASV1005	Bacteria	Bacteroidota	Bacteroidia	Bacteroidales	Prevotellaceae	Prevotellaceae_UCG-004	0.00192972	0.00163802	0.00305165	0.00311897	0.00379213	0.00289458	0.00430822	0.00448773	0.00359018	0.00305165	0.00249069	0.00605843	0.00318629	0.00237849	0.0062155
ASV1008	Bacteria	Bacteroidota	Bacteroidia	Bacteroidales	Prevotellaceae	Prevotellaceae_Ga6A1_group	0.00112193	0.000224386	0.000336579	0	0.00161558	0.00114437	0.000224386	0.000830229	0.00065072	8.97545e-05	0.000246825	0.000381457	0	0	0.000403895
ASV1059	Bacteria	Bacteroidota	Bacteroidia	Bacteroidales	Prevotellaceae	Prevotellaceae_UCG-003	0.00933447	0.00459992	0.00403895	0.00866131	0.00379213	0.01555	0.0113315	0.00664183	0.0091774	0.00798815	0.00827985	0.010793	0.011713	0.0101647	0.0103666
ASV1112	Bacteria	Bacteroidota	Bacteroidia	Bacteroidales	Prevotellaceae	Prevotellaceae_UCG-001	0.00594624	0.0036575	0.0120271	0.0113091	0.00684378	0.014271	0.0182875	0.0139344	0.00495894	0.00735987	0.00590136	0.0114661	0.00933447	0.00704573	0.0074945
ASV1121	Bacteria	Bacteroidota	Bacteroidia	Bacteroidales	Prevotellaceae	Prevotellaceae_NK3B31_group	0.00123412	0.000605843	0.00457748	0.00107705	0.0117803	0.000942422	0.0157519	0.0146749	0.000381457	0.00323116	0.00148095	0.000762913	6.73159e-05	0.00603599	0.0016829
ASV1440	Bacteria	Bacteroidota	Bacteroidia	Bacteroidales	Prevotellaceae	Prevotella	0.109658	0.135283	0.122133	0.110847	0.180474	0.171364	0.229637	0.149912	0.173024	0.114684	0.133285	0.113001	0.0980344	0.152538	0.0991787
ASV1479	Bacteria	Bacteroidota	Bacteroidia	Bacteroidales	Prevotellaceae	Prevotellaceae_YAB2003_group	0	0.000942422	0.000852668	0.000628282	0.0009873	0.00145851	0.0015707	0.00318629	0.000201948	0.000314141	0.000224386	0.00141363	0.0013912	0.000852668	0.000628282
ASV1546	Bacteria	Bacteroidota	Bacteroidia	Bacteroidales	Prevotellaceae	#N/A	0.00399408	0.0172553	0.0169412	0.00729255	0.0280932	0.00996275	0.0190055	0.0225733	0.00908765	0.0103442	0.0145627	0.0136651	0.00727012	0.00955886	0.00834717
ASV1585	Bacteria	Bacteroidota	Bacteroidia	Bacteroidales	Tannerellaceae	Tannerella	0	0	0	0	0	0	0	0	0	0	6.73159e-05	0	0	0	0
ASV1588	Bacteria	Bacteroidota	Bacteroidia	Bacteroidales	Muribaculaceae	#N/A	0.0166495	0.029978	0.050442	0.00442041	0.0193421	0.0397388	0.0107481	0.00982812	0.00955886	0.0213391	0.0505991	0.0443836	0.00639501	0.0114437	0.0371359
ASV1716	Bacteria	Campilobacterota	Campylobacteria	Campylobacterales	Campylobacteraceae	Campylobacter	0	0	0	0	0	0	0	0	0.000314141	0	0	0	0.000560966	0	0
ASV1724	Bacteria	Firmicutes	Bacilli	Mycoplasmatales	Mycoplasmataceae	Mycoplasma	0.00141363	0	0	0	0	0	0	0	0.000875107	0.000112193	0.000426334	0.000628282	0.000291702	0.00109949	0.000336579
ASV1754	Bacteria	Patescibacteria	Saccharimonadia	Saccharimonadales	Saccharimonadaceae	Candidatus_Saccharimonas	0.00181753	0.00213167	0.00049365	0.00154827	0.000919984	0.0009873	0.00507113	0.00711305	8.97545e-05	0.000897545	0.0029619	0.00249069	0.00280483	0.00188484	0.00345555
ASV1773	Bacteria	Fibrobacterota	Fibrobacteria	Fibrobacterales	Fibrobacteraceae	#N/A	0	0	0	0	0	0	0	0	0.000560966	0	0	2.24386e-05	8.97545e-05	0	0
ASV1787	Bacteria	Fibrobacterota	Fibrobacteria	Fibrobacterales	Fibrobacteraceae	Fibrobacter	0.0271283	0.0415339	0.0498362	0.0573083	0.049365	0.0387066	0.0673832	0.0773235	0.062873	0.0309877	0.0709958	0.0613921	0.0766728	0.0453709	0.0290805
ASV1885	Bacteria	Actinobacteriota	Actinobacteria	Micrococcales	Microbacteriaceae	#N/A	0	0.000112193	0	0	0	0	0	0	0	0	0	0	0	0	0
ASV1894	Bacteria	Actinobacteriota	Actinobacteria	Corynebacteriales	Corynebacteriaceae	Corynebacterium	6.73159e-05	0.000112193	0.000381457	4.48773e-05	8.97545e-05	4.48773e-05	0.000359018	0.000134632	0	0.000179509	0.000359018	0	0.00152583	0	4.48773e-05
ASV1901	Bacteria	Actinobacteriota	Actinobacteria	Micrococcales	Intrasporangiaceae	Ornithinimicrobium	0	0	0	0	0	0	6.73159e-05	0	0	0	0	0	0	0	0
ASV1903	Bacteria	Actinobacteriota	Actinobacteria	Streptomycetales	Streptomycetaceae	Streptomyces	0	0	0	0	0	0	0	0	0	0	0	0	0	0	0.000201948
ASV1904	Bacteria	Actinobacteriota	Actinobacteria	Streptomycetales	Streptomycetaceae	#N/A	0	0	0	0	0	0	0	0	0	0	2.24386e-05	0	0	0	0
ASV1908	Bacteria	Actinobacteriota	Actinobacteria	Bifidobacteriales	Bifidobacteriaceae	#N/A	0	0	0	6.73159e-05	0	0	0	0	0	0	0	0	0	0	0.000201948
ASV1914	Bacteria	Actinobacteriota	Actinobacteria	Bifidobacteriales	Bifidobacteriaceae	Bifidobacterium	2.24386e-05	0.000740475	0	0	0	0	0	0	0	0	4.48773e-05	0	0	0	0
ASV1921	Bacteria	Actinobacteriota	Coriobacteriia	Coriobacteriales	Coriobacteriales_Incertae_Sedis	#N/A	0	0.000179509	0	0	0	0	0	0	0	0	0	0	0	0	0
ASV1923	Bacteria	Actinobacteriota	Coriobacteriia	Coriobacteriales	Eggerthellaceae	Denitrobacterium	0.000112193	0	0	0.000134632	0	0	0	0	0	0.00015707	0	0	0	0	0
ASV1928	Bacteria	Actinobacteriota	Coriobacteriia	Coriobacteriales	Eggerthellaceae	#N/A	0.000740475	0	0.000560966	0.000359018	0.000695598	0	0.000134632	0.000560966	0.000471211	0.000516088	0	0.00134632	0.000516088	0.000224386	0.000538527
ASV1943	Bacteria	Actinobacteriota	Coriobacteriia	Coriobacteriales	Eggerthellaceae	DNF00809	0.00619306	0.00399408	0.0026702	0.00459992	0.00473455	0.00271507	0.00181753	0.00367994	0.00370237	0.00610331	0.00224386	0.00338823	0.00585648	0.00244581	0.00417359
ASV1985	Bacteria	Actinobacteriota	Coriobacteriia	Coriobacteriales	Atopobiaceae	Olsenella	0.0009873	0.00109949	0.00385944	0.00273751	0.00554234	0.000875107	0.000718036	0.000538527	0.000291702	0.00385944	0.0013912	0.00774133	0.00208679	0.00477943	0.000762913
ASV1994	Bacteria	Actinobacteriota	Coriobacteriia	Coriobacteriales	Atopobiaceae	#N/A	0.000179509	0.00345555	0	0.000201948	6.73159e-05	0	0	0.000314141	0.000246825	0.000246825	0.00015707	0.000269264	6.73159e-05	0	0
ASV1997	Bacteria	Actinobacteriota	Coriobacteriia	Coriobacteriales	Atopobiaceae	Atopobium	8.97545e-05	0.0013912	0	0.000538527	0.00210923	0	0	0.000852668	0.000269264	0.00109949	0.000852668	0.000560966	0.000628282	0.000560966	0.000605843
ASV2022	Bacteria	Firmicutes	Bacilli	Erysipelotrichales	Erysipelotrichaceae	Turicibacter	0	0	0	2.24386e-05	0	0	0	0	0	0	0	0	0.000112193	0	0
ASV2040	Bacteria	Firmicutes	Bacilli	Paenibacillales	Paenibacillaceae	Paenibacillus	0	0	0	0	0	0	0	0	0	2.24386e-05	0	0	0	0	0
ASV2043	Bacteria	Firmicutes	Bacilli	Paenibacillales	Paenibacillaceae	#N/A	0	0	0	0	0	2.24386e-05	0	0	0	0	0	0	0	0	0
ASV2045	Bacteria	Firmicutes	Bacilli	Staphylococcales	Staphylococcaceae	Staphylococcus	0	0	0	0	0	0	0	4.48773e-05	0	0	0	0	0	0	0
ASV2046	Bacteria	Firmicutes	Bacilli	Lactobacillales	Streptococcaceae	Streptococcus	0	0	0	0.000112193	0	4.48773e-05	4.48773e-05	0	8.97545e-05	0.00015707	0	0	0.000224386	0	0
ASV2051	Bacteria	Firmicutes	Bacilli	Lactobacillales	Lactobacillaceae	Lactobacillus	0	0	0	0	0	0	0	0	0	4.48773e-05	0	0	0	0	0
ASV2065	Bacteria	Firmicutes	Bacilli	Lactobacillales	Aerococcaceae	Facklamia	0	0	0	0	0	0	0	0	0	0	0	2.24386e-05	0	0	0
ASV2072	Bacteria	Firmicutes	Bacilli	Bacillales	Planococcaceae	Rummeliibacillus	0	0	0	0	0.000134632	0	0	0	0	0	0	0	0	0	0
ASV2086	Bacteria	Firmicutes	Bacilli	Bacillales	Bacillaceae	Bacillus	0	0	0	6.73159e-05	0	0	0	0	0	0.000112193	0	0	0	8.97545e-05	0
ASV2097	Bacteria	Firmicutes	Bacilli	Brevibacillales	Brevibacillaceae	Brevibacillus	0	0	0	0	0	4.48773e-05	0	0	0	0	0	0	0	0	0
ASV2107	Bacteria	Firmicutes	Bacilli	Erysipelotrichales	Erysipelatoclostridiaceae	#N/A	0	0.000112193	0	0	0	0	0	0	0	0	0	0	0	0	0
ASV2230	Bacteria	Firmicutes	Bacilli	Erysipelotrichales	Erysipelatoclostridiaceae	UCG-004	0.00614818	0.00370237	0.00477943	0.00576673	0.00372481	0.0032536	0.0142485	0.00641745	0.0076067	0.00751694	0.00428578	0.00376969	0.00756182	0.00727012	0.00486918
ASV2270	Bacteria	Firmicutes	Bacilli	Erysipelotrichales	Erysipelatoclostridiaceae	Asteroleplasma	8.97545e-05	0	0	0	0	0	0	0	0	6.73159e-05	0	2.24386e-05	0	0	0
ASV2287	Bacteria	Firmicutes	Bacilli	Erysipelotrichales	Erysipelatoclostridiaceae	Sharpea	0	0.000807791	0.00994031	0	0.00148095	0	0.00116681	0.00278239	0	0	0	0.0119598	0	0.00343311	0
ASV2315	Bacteria	Firmicutes	Bacilli	Erysipelotrichales	Erysipelotrichaceae	Solobacterium	0	0	0.00015707	0	0	0	8.97545e-05	0	0	0	0	0	0.000201948	0	0
ASV2319	Bacteria	Firmicutes	Bacilli	Erysipelotrichales	Erysipelotrichaceae	Erysipelotrichaceae_UCG-009	0.000471211	0.00136876	0.000875107	0.000336579	0.000718036	0	0.000269264	0.000852668	0.000224386	0.000628282	0.000381457	0.000516088	0.000269264	0.00118925	0
ASV2320	Bacteria	Firmicutes	Bacilli	Erysipelotrichales	Erysipelotrichaceae	Erysipelotrichaceae_UCG-006	0	6.73159e-05	0.000740475	0	0	0	0	0	0	0	0	0	0	0	0
ASV2346	Bacteria	Firmicutes	Bacilli	Erysipelotrichales	Erysipelotrichaceae	#N/A	0.00271507	0.00336579	0.00114437	0.00170534	0.00275995	0.00065072	0.00103218	0.00166046	0.00118925	0.00199704	0.00172777	0.00260288	0.00210923	0.00114437	0.00179509
ASV2366	Bacteria	Firmicutes	Bacilli	Erysipelotrichales	Erysipelotrichaceae	Catenisphaera	0	0.000269264	0.00673159	0	0.000134632	0	0	0.000179509	0	0	0	0	0	0.000112193	0
ASV2368	Bacteria	Firmicutes	Bacilli	Acholeplasmatales	Acholeplasmataceae	NED5E9	0.000314141	0	0	0	0	0	0.00065072	0.000134632	0	0.000179509	0	0	0	0	0
ASV2371	Bacteria	Firmicutes	Bacilli	Acholeplasmatales	Acholeplasmataceae	EMP-G18	0	0	0	0	0	0	0	0	0	0	0	0	0.000112193	0	0
ASV2377	Bacteria	Firmicutes	Bacilli	Acholeplasmatales	Acholeplasmataceae	Anaeroplasma	0.00210923	0.00112193	0.000897545	0.000583404	0.000291702	0.00112193	0.0042409	0.00148095	0.0009873	0.000762913	0.000516088	0.00161558	0.00125656	0.000762913	0.00015707
ASV2540	Bacteria	Desulfobacterota	Desulfovibrionia	Desulfovibrionales	Desulfovibrionaceae	Desulfovibrio	0.00347799	0.00291702	0.00105462	0.00253557	0.00350043	0.00343311	0.00318629	0.00412871	0.00468967	0.00309653	0.00237849	0.00246825	0.00343311	0.00457748	0.00302922
ASV2549	Bacteria	Desulfobacterota	Desulfovibrionia	Desulfovibrionales	Desulfovibrionaceae	Mailhella	0.00015707	0	0	0.000224386	0	0.00015707	0.000224386	0.00015707	0.00015707	0	0	0	0	0.000179509	0.000246825
ASV2561	Bacteria	Desulfobacterota	Desulfobulbia	Desulfobulbales	Desulfobulbaceae	Desulfobulbus	6.73159e-05	0.000112193	0.000246825	0	0	0.000269264	0	4.48773e-05	0.000179509	0.000179509	0.000314141	0.000179509	0.000291702	0.000246825	0
ASV2564	Bacteria	Myxococcota	Polyangia	Nannocystales	Nannocystaceae	#N/A	0	0	0	0	0	0	0	0	0	4.48773e-05	0	0	0	0	0
ASV2585	Bacteria	Proteobacteria	Gammaproteobacteria	Burkholderiales	Neisseriaceae	#N/A	0	0	0	0	0	0	0	0	2.24386e-05	0	0	0	0.00015707	0	0
ASV2590	Bacteria	Proteobacteria	Gammaproteobacteria	Burkholderiales	Comamonadaceae	#N/A	0	0	0	0	0	0.000269264	8.97545e-05	0	8.97545e-05	0	0	0	8.97545e-05	0	0.00015707
ASV2594	Bacteria	Proteobacteria	Gammaproteobacteria	Burkholderiales	Comamonadaceae	Acidovorax	0	0	0	0	0	0	0	0	0	0	0	0	4.48773e-05	0	0
ASV2598	Bacteria	Proteobacteria	Gammaproteobacteria	Burkholderiales	Sutterellaceae	Sutterella	0	0	0	0	0	0	0	0	0	0	0	0	0	6.73159e-05	0
ASV2599	Bacteria	Proteobacteria	Gammaproteobacteria	Burkholderiales	Sutterellaceae	#N/A	0	0	8.97545e-05	0	0	0	0	0	0	0	0	0	0	0	0
ASV2609	Bacteria	Proteobacteria	Gammaproteobacteria	Cardiobacteriales	Cardiobacteriaceae	Suttonella	0	0	0	0	0	0	0	0	0	6.73159e-05	0	0	0.000134632	0	0
ASV2611	Bacteria	Proteobacteria	Gammaproteobacteria	Pasteurellales	Pasteurellaceae	#N/A	0	0	2.24386e-05	0	0	0	0	0	8.97545e-05	0	0	0	0	0	0
ASV2613	Bacteria	Proteobacteria	Gammaproteobacteria	Enterobacterales	Enterobacteriaceae	Escherichia/Shigella	0	0	0	0	0	0	0	0	0.00015707	0	0	0	0.000673159	0	0
ASV2617	Bacteria	Proteobacteria	Gammaproteobacteria	Enterobacterales	Enterobacteriaceae	Enterobacter	0	0	2.24386e-05	0	0	0	0	0	0	0	0	0	0	0	0
ASV2621	Bacteria	Proteobacteria	Gammaproteobacteria	Aeromonadales	Succinivibrionaceae	Succinivibrionaceae_UCG-001	0	0.000897545	0.00208679	0.000269264	0.00170534	0	0	0.00347799	0	0	0.00367994	0.00740475	0.000897545	0.00141363	0
ASV2627	Bacteria	Proteobacteria	Gammaproteobacteria	Aeromonadales	Succinivibrionaceae	Succinivibrionaceae_UCG-002	0.000224386	0	0	0.00206435	0	0.00590136	4.48773e-05	0.000134632	0.00177265	0.000403895	0.000201948	0.000762913	0.000538527	0.00284971	0.00107705
ASV2636	Bacteria	Proteobacteria	Gammaproteobacteria	Aeromonadales	Succinivibrionaceae	Ruminobacter	0.000134632	0	0.000336579	0.001279	0	0.00170534	0.00215411	0.000112193	0.000605843	0	0	0.000134632	0.0009873	0.000291702	0.00112193
ASV2645	Bacteria	Proteobacteria	Gammaproteobacteria	Aeromonadales	Succinivibrionaceae	Succinimonas	0	0	0	0.000112193	0	0.000560966	0	0	0	0	0	0	0.000134632	0	0
ASV2647	Bacteria	Proteobacteria	Gammaproteobacteria	Aeromonadales	Succinivibrionaceae	#N/A	0	0	0	0.000942422	0.000112193	0.00150339	0	0	0.00175021	0.000381457	0	0.00166046	0	0.00065072	0.000471211
ASV2661	Bacteria	Proteobacteria	Gammaproteobacteria	Aeromonadales	Succinivibrionaceae	Succinivibrio	0.00015707	0.00154827	0.0110847	0.000291702	0.00323116	0.00114437	0.000516088	0.000179509	0.000134632	0	0.00065072	0.00316385	0.000134632	0	0.000381457
ASV2663	Bacteria	Proteobacteria	Gammaproteobacteria	Methylococcales	Methylomonadaceae	Methylobacter	0	0	0	0	0	0	0	0	0	0	0	0	8.97545e-05	0	0
ASV2666	Bacteria	Proteobacteria	Gammaproteobacteria	Coxiellales	Coxiellaceae	Coxiella	0	0	0	0	0	4.48773e-05	0	0	0	0	0	0	0	0	0
ASV2667	Bacteria	Proteobacteria	Gammaproteobacteria	Xanthomonadales	Xanthomonadaceae	#N/A	0	0	0	0	0	0	0	0	0	0	0	0	6.73159e-05	0	0
ASV2668	Bacteria	Proteobacteria	Alphaproteobacteria	Paracaedibacterales	Paracaedibacteraceae	#N/A	0	0	0	0	0	6.73159e-05	0	0	0	0	0	0	0	0	0
ASV2686	Bacteria	Proteobacteria	Alphaproteobacteria	Micropepsales	Micropepsaceae	#N/A	0	0	0	0	0	4.48773e-05	0	0	0	0	0	0	0	0	0
ASV2688	Bacteria	Proteobacteria	Alphaproteobacteria	Rhizobiales	Rhizobiaceae	#N/A	0	0	0	0	4.48773e-05	0	0	0	0	0	0	0	0	0	0
ASV2692	Bacteria	Proteobacteria	Alphaproteobacteria	Rhodospirillales	Magnetospirillaceae	#N/A	0	0	0	4.48773e-05	0	0	0	0	0	0	0	0	0	0	0
ASV2695	Bacteria	Proteobacteria	Alphaproteobacteria	Rhizobiales	Pleomorphomonadaceae	#N/A	0	0	0	0	0	0	0	0	0	0	0	0	0	0.000134632	0
ASV2697	Bacteria	Proteobacteria	Alphaproteobacteria	Rhodobacterales	Rhodobacteraceae	#N/A	0	0	4.48773e-05	0	0	0	0	0	0	0	0	0	0.000112193	0	0
ASV2728	Bacteria	Proteobacteria	Alphaproteobacteria	Acetobacterales	Acetobacteraceae	#N/A	0	0	0	0	0	0	0	0	0	0	0	0	0	0	6.73159e-05
ASV2731	Bacteria	Firmicutes	Syntrophomonadia	Syntrophomonadales	Syntrophomonadaceae	#N/A	0	0	0	0.000336579	0	0	0.000179509	0.000179509	0.000269264	0	0	0	0.000201948	6.73159e-05	0.00015707
ASV2736	Bacteria	Synergistota	Synergistia	Synergistales	Synergistaceae	Pyramidobacter	0.000336579	0.000134632	0.000560966	0.000942422	0.000359018	0.000605843	0.000112193	0.00065072	0.00199704	0.000201948	0	0.000336579	0.00123412	0	0.000381457
ASV2742	Bacteria	Synergistota	Synergistia	Synergistales	Synergistaceae	Fretibacterium	8.97545e-05	0	0	0	0	0.00109949	0	0	0	0	6.73159e-05	0	0	6.73159e-05	0.001279
ASV2743	Bacteria	Synergistota	Synergistia	Synergistales	Synergistaceae	#N/A	0	0	6.73159e-05	0	0	0	0	0	0.000134632	0	0	0	0	0	0
ASV2758	Bacteria	Firmicutes	Clostridia	Eubacteriales	Eubacteriaceae	Pseudoramibacter	0	0	0.000942422	0	0	0	0	8.97545e-05	0	0	0	0	0	0	0
ASV2759	Bacteria	Firmicutes	Clostridia	Eubacteriales	Eubacteriaceae	Eubacterium	6.73159e-05	0.000359018	0	0.000538527	0	0	0	0	0.000179509	0.000381457	0	0	0.000246825	0.000403895	0.000471211
ASV2763	Bacteria	Firmicutes	Clostridia	Eubacteriales	Anaerofustaceae	Anaerofustis	0.000291702	0.000291702	0	0.000291702	0.000381457	0.000112193	0.000291702	0.00065072	0.000112193	0.000134632	0.000695598	0.000201948	0.000538527	0.000448773	0.000201948
ASV2773	Bacteria	Firmicutes	Clostridia	Peptostreptococcales-Tissierellales	Peptostreptococcaceae	Romboutsia	0	0	0	0	0	0	0	0	0	0	8.97545e-05	0	0	0	0
ASV2775	Bacteria	Firmicutes	Clostridia	Peptostreptococcales-Tissierellales	Peptostreptococcaceae	Paeniclostridium	0	0	0	0	0	0	0	0	0	0	0	0	2.24386e-05	0	0
ASV2776	Bacteria	Firmicutes	Clostridia	Peptostreptococcales-Tissierellales	Anaerovoracaceae	Anaerovorax	0.00177265	0.00130144	0.00262532	0.00269264	0.00201948	0.00100974	0.00287214	0.00210923	0.00222142	0.00300678	0.00219899	0.00224386	0.00188484	0.00145851	0.00186241
ASV2858	Bacteria	Firmicutes	Clostridia	Peptostreptococcales-Tissierellales	Anaerovoracaceae	Mogibacterium	0.00327604	0.00159314	0.00224386	0.00275995	0.000560966	0.00150339	0.00065072	0.001279	0.000403895	0.00316385	0.00015707	0.000830229	0.00213167	0.000605843	0.00311897
ASV2892	Bacteria	Firmicutes	Clostridia	Peptostreptococcales-Tissierellales	Anaerovoracaceae	Family_XIII_AD3011_group	0.0242113	0.0135529	0.0109501	0.0181753	0.0171207	0.012072	0.00635013	0.0105462	0.01371	0.0169187	0.01647	0.0134183	0.0214065	0.0129695	0.0291253
ASV2924	Bacteria	Firmicutes	Clostridia	Peptostreptococcales-Tissierellales	Anaerovoracaceae	Family_XIII_UCG-001	0.0035453	0.00152583	0.00201948	0.00275995	0.00183997	0.00116681	0.00195216	0.0029619	0.00359018	0.00201948	0.00249069	0.0022663	0.0022663	0.00125656	0.00372481
ASV2928	Bacteria	Firmicutes	Clostridia	Peptostreptococcales-Tissierellales	Anaerovoracaceae	#N/A	0.0109276	0.0115783	0.01187	0.0130593	0.00872863	0.00554234	0.00444285	0.01187	0.00850424	0.0146973	0.0115783	0.00940179	0.0123188	0.00610331	0.0123412
ASV2938	Bacteria	Firmicutes	Clostridia	Peptococcales	Peptococcaceae	#N/A	0.000224386	4.48773e-05	0	0.000201948	0	8.97545e-05	0	0	0.000134632	0	4.48773e-05	0.000112193	6.73159e-05	0	0.000179509
ASV2957	Bacteria	Firmicutes	Negativicutes	Veillonellales-Selenomonadales	Selenomonadaceae	#N/A	0	0.00439797	0.00305165	0.000246825	0.00275995	0.00244581	0	0.0022663	0	0.00049365	0.000964861	0.00323116	6.73159e-05	0.000583404	0
ASV2964	Bacteria	Firmicutes	Negativicutes	Veillonellales-Selenomonadales	Selenomonadaceae	Selenomonas	0.000516088	0.00796571	0.000695598	0.00177265	0.00451016	0.0140915	0.0035453	0.00370237	0.0026702	0.0059238	0.00121169	0.00343311	0.00105462	0.0052282	0.000381457
ASV2986	Bacteria	Firmicutes	Negativicutes	Veillonellales-Selenomonadales	Selenomonadaceae	Anaerovibrio	0.000740475	0.00125656	0.000762913	0.000762913	0.00049365	0.00408383	0.000964861	0.00049365	0.00172777	0.00215411	0.000718036	0.000359018	0.000628282	0.000605843	0.00175021
ASV3016	Bacteria	Firmicutes	Negativicutes	Veillonellales-Selenomonadales	Veillonellaceae	Megasphaera	0	0	0.0119598	0	0.000291702	0	0	6.73159e-05	0	0	0	0.000179509	2.24386e-05	0	0
ASV3021	Bacteria	Firmicutes	Negativicutes	Veillonellales-Selenomonadales	Selenomonadaceae	Veillonellaceae_UCG-001	0.00240093	0.0022663	0.000897545	0.0039492	0.000807791	0.00740475	0.000336579	0.00484674	0.00509357	0.00556478	0.00314141	0.00329848	0.00697841	0.0029619	0.00320872
ASV3032	Bacteria	Firmicutes	Negativicutes	Veillonellales-Selenomonadales	Selenomonadaceae	Schwartzia	0.000426334	0.00148095	0.00150339	0.000426334	0.00154827	0.00150339	0.00246825	0.00148095	0.000695598	0.000426334	0.000381457	0.00132388	0	0	0.000942422
ASV3047	Bacteria	Firmicutes	Negativicutes	Acidaminococcales	Acidaminococcaceae	Acidaminococcus	0	0.000448773	0.0029619	0	0.00100974	0	0.000179509	0.00118925	0	0	0	0.0022663	0	0.000762913	0
ASV3055	Bacteria	Firmicutes	Negativicutes	Acidaminococcales	Acidaminococcaceae	Succiniclasticum	0.0447875	0.0705695	0.0779294	0.0591931	0.104474	0.0398734	0.10434	0.0963739	0.0470314	0.0547951	0.0967554	0.0620428	0.0383027	0.0796347	0.0536956
ASV3080	Bacteria	Firmicutes	Negativicutes	Acidaminococcales	Acidaminococcaceae	#N/A	0	0	0	0	6.73159e-05	0	0	0	0	0	0	0	0	4.48773e-05	0
ASV3163	Bacteria	Firmicutes	Clostridia	Christensenellales	Christensenellaceae	#N/A	0.00114437	0.000134632	0.00015707	0.000942422	0.000516088	0.00105462	6.73159e-05	0.000269264	0.000830229	0.000919984	0.000179509	2.24386e-05	0.00049365	0.000538527	0.000897545
ASV3278	Bacteria	Firmicutes	Clostridia	Christensenellales	Christensenellaceae	Christensenellaceae_R-7_group	0.116456	0.0511152	0.0636135	0.0937486	0.0695598	0.0645111	0.0591707	0.0487367	0.0734192	0.11345	0.0971817	0.0611228	0.0883858	0.116636	0.118431
ASV3440	Bacteria	Firmicutes	Clostridia	Oscillospirales	Oscillospiraceae	NK4A214_group	0.0607414	0.0498138	0.0254454	0.0411076	0.034174	0.0297312	0.0424314	0.0429251	0.0291478	0.0499035	0.0408383	0.0433066	0.0338823	0.0414442	0.0485572
ASV3470	Bacteria	Firmicutes	Clostridia	Oscillospirales	Oscillospiraceae	UCG-002	0	0.000852668	0.000762913	0.000269264	0.000314141	0.00049365	0	0.0019746	0	0	0.00118925	0.00065072	0.00141363	0.00278239	0
ASV3534	Bacteria	Firmicutes	Clostridia	Oscillospirales	Oscillospiraceae	Colidextribacter	0.000807791	0	0	0	0	0.000897545	0	0	4.48773e-05	0.00015707	0	0	0.00179509	0.000807791	0.000807791
ASV3536	Bacteria	Firmicutes	Clostridia	Oscillospirales	Oscillospiraceae	#N/A	0.00585648	0.00623794	0.0125432	0.00635013	0.00756182	0.00341067	0.00502625	0.00534039	0.0101198	0.00643989	0.00466724	0.00758426	0.00724768	0.00412871	0.00536283
ASV3543	Bacteria	Firmicutes	Clostridia	Oscillospirales	Oscillospiraceae	V9D2013_group	0.000336579	0	0.000179509	0.000448773	0	0.000224386	0	0.000134632	0.000471211	0	0.000269264	0	0.000291702	0	0.000426334
ASV3547	Bacteria	Firmicutes	Clostridia	Oscillospirales	Oscillospiraceae	UCG-005	0.00103218	0.00511601	0.00433066	0.00433066	0.00305165	0.00293946	0.00112193	0.00249069	0.00154827	0.0015707	0.00332092	0.000897545	0.00105462	0.000807791	0.00170534
ASV3595	Bacteria	Firmicutes	Clostridia	Oscillospirales	Oscillospiraceae	Papillibacter	0.00558722	0.000897545	0.0029619	0.00502625	0.000538527	0.0103442	0.00439797	0.00228874	0.00643989	0.00415115	0.00145851	0.000403895	0.00922228	0.00132388	0.0118027
ASV3623	Bacteria	Firmicutes	Clostridia	Clostridia_or	Hungateiclostridiaceae	#N/A	0	0.000112193	0	0.000246825	0	0	8.97545e-05	0	0	0.00121169	0	0	0.000359018	0.00049365	0.000964861
ASV3624	Bacteria	Firmicutes	Clostridia	Clostridia_or	Hungateiclostridiaceae	Ruminiclostridium	0	0	0	0	0	0.001279	0	0	0	0	0	0	0	0	0.000426334
ASV3637	Bacteria	Firmicutes	Clostridia	Clostridia_or	Hungateiclostridiaceae	Saccharofermentans	0.0249518	0.0285644	0.0384374	0.0436656	0.0273078	0.0155275	0.0374052	0.0223938	0.0798142	0.0330297	0.0244357	0.0293273	0.0492304	0.0362833	0.0343311
ASV3651	Bacteria	Firmicutes	Clostridia	Monoglobales	Monoglobaceae	Monoglobus	0	0.000112193	0.00015707	0.000246825	6.73159e-05	0.00486918	0.000224386	0	0.000336579	0	0.000269264	0	0.000359018	6.73159e-05	0.000740475
ASV3687	Bacteria	Firmicutes	Clostridia	Clostridiales	Clostridiaceae	Clostridium_sensu_stricto_1	0	0	0.00049365	0	0	0	0	0.000201948	0	0	6.73159e-05	0	0	0	0
ASV3698	Bacteria	Firmicutes	Clostridia	Clostridiales	Clostridiaceae	Clostridium_sensu_stricto_3	0	0	0	0	0	0	0	0	0	6.73159e-05	0	0	0	0	0
ASV3717	Bacteria	Firmicutes	Clostridia	Oscillospirales	UCG-010	#N/A	0.0112418	0.00275995	0.00275995	0.00964861	0.00190728	0.00491406	0.00390432	0.00284971	0.0105686	0.00491406	0.00320872	0.00403895	0.0123637	0.00511601	0.00924472
ASV3832	Bacteria	Firmicutes	Clostridia	Oscillospirales	Ethanoligenenaceae	Incertae_Sedis	0	0	0	0	0	0	0	0	0	0	0	0	0	0	6.73159e-05
ASV3893	Bacteria	Firmicutes	Clostridia	Oscillospirales	Oscillospirales_fa	Hydrogenoanaerobacterium	0	0	0	0	0	4.48773e-05	0	0	4.48773e-05	0.000112193	0	0	0	0	0
ASV3908	Bacteria	Firmicutes	Clostridia	Oscillospirales	Ruminococcaceae	Ruminococcus	0.0336355	0.05576	0.0597316	0.0180855	0.0459992	0.0191402	0.026343	0.0477045	0.0144954	0.0353857	0.035296	0.0780864	0.027981	0.0275771	0.0203518
ASV4022	Bacteria	Firmicutes	Clostridia	Oscillospirales	Ruminococcaceae	#N/A	0.00709061	0.00731499	0.0019746	0.00821254	0.0320424	0.00657452	0.00231118	0.00468967	0.00192972	0.0114886	0.00260288	0.00206435	0.0120271	0.00412871	0.00989544
ASV4035	Bacteria	Firmicutes	Clostridia	Oscillospirales	Ruminococcaceae	UCG-001	0	0	0	4.48773e-05	0	0	0	0	0	0	0.0148993	0	0	0	0
ASV4099	Bacteria	Firmicutes	Clostridia	Oscillospirales	Ruminococcaceae	CAG-352	0.00323116	0.0158866	0	0.0129022	0.00350043	0.00744963	0.00439797	0.00210923	0	0.00399408	0.00170534	0.00531796	0.00554234	0.0130144	0.00311897
ASV4108	Bacteria	Firmicutes	Clostridia	Oscillospirales	Ruminococcaceae	Incertae_Sedis	0.00323116	0.00188484	0	0.00300678	0.00233362	0.00170534	0.00183997	0.00152583	0.00190728	0.00258044	0.00177265	0.00237849	0.00121169	0.00105462	0.00291702
ASV4245	Bacteria	Firmicutes	Clostridia	Lachnospirales	Lachnospiraceae	Tyzzerella	0	0	0	0	0	0	0	0	0	0	0	0	0	0.00015707	0.000314141
ASV4247	Bacteria	Firmicutes	Clostridia	Lachnospirales	Lachnospiraceae	Lachnospiraceae_UCG-010	0	0	0.000179509	0.000359018	0	0.000605843	0	0	0.000112193	0	0.000112193	0	8.97545e-05	0	0.000448773
ASV4260	Bacteria	Firmicutes	Clostridia	Lachnospirales	Defluviitaleaceae	Defluviitaleaceae_UCG-011	0.00293946	0.000942422	0.000516088	0.000964861	0.00183997	0.000381457	0.000381457	0.00100974	0.000403895	0.00145851	0.000785352	0.00112193	0.000560966	0.000314141	0.001279
ASV4284	Bacteria	Firmicutes	Clostridia	Lachnospirales	Lachnospiraceae	Lachnoclostridium	0.00231118	0	0.000201948	0.00112193	0	0	0	0.00152583	0.000134632	0.000134632	0.0119598	6.73159e-05	0.00161558	0	0.00603599
ASV4322	Bacteria	Firmicutes	Clostridia	Lachnospirales	Lachnospiraceae	Lachnospiraceae_UCG-008	0.00374725	0.00204192	0.00100974	0.00195216	0.000942422	0.000695598	0.00123412	0.00159314	0.00130144	0.00327604	0.00134632	0.00242337	0.001279	0.00107705	0.00192972
ASV4424	Bacteria	Firmicutes	Clostridia	Lachnospirales	Lachnospiraceae	Lachnospiraceae_UCG-006	0.00188484	0.000605843	6.73159e-05	0.000448773	0.000291702	0.000134632	0	0.000269264	0.000201948	0.00015707	0.000291702	0.000426334	0.00065072	0.000291702	0.00116681
ASV4433	Bacteria	Firmicutes	Clostridia	Lachnospirales	Lachnospiraceae	Howardella	6.73159e-05	0.00065072	0.000538527	0.000224386	0	0.000336579	0	0.000134632	0	0	0.000269264	0.000448773	0.000538527	0.000807791	0
ASV4438	Bacteria	Firmicutes	Clostridia	Lachnospirales	Lachnospiraceae	Lachnospira	0	0	8.97545e-05	0	0	0	0	0	0	0	0	0	0	0	0
ASV4449	Bacteria	Firmicutes	Clostridia	Lachnospirales	Lachnospiraceae	#N/A	0.0444734	0.0410403	0.0986627	0.0371135	0.0604048	0.0265673	0.024862	0.0591482	0.0259839	0.035453	0.0341292	0.0527981	0.0291478	0.0339048	0.0289458
ASV4464	Bacteria	Firmicutes	Clostridia	Lachnospirales	Lachnospiraceae	FD2005	0.0026702	0.000807791	0	0	0	0.0236503	0	0.000471211	0	0	0.0016829	0.000359018	0	0	0.0127676
ASV4503	Bacteria	Firmicutes	Clostridia	Lachnospirales	Lachnospiraceae	Shuttleworthia	0	0.000403895	0.000516088	0.000179509	0.000538527	0	0	0.00116681	0	0.000291702	0.000179509	0.000224386	0.000201948	0.000336579	0.00015707
ASV4521	Bacteria	Firmicutes	Clostridia	Lachnospirales	Lachnospiraceae	Pseudobutyrivibrio	0.00390432	0.00145851	0.000919984	0.00796571	0.00170534	0.0406588	0.00260288	0.00376969	0.00540771	0.00320872	0.00150339	0.00610331	0.00724768	0.000695598	0.0110174
ASV4545	Bacteria	Firmicutes	Clostridia	Lachnospirales	Lachnospiraceae	Coprococcus	0.00287214	0.00175021	0.0009873	0.00275995	0.00439797	0.00103218	0.00118925	0.0019746	0.00244581	0.00282727	0.00291702	0.00419602	0.00132388	0.00442041	0.00264776
ASV4549	Bacteria	Firmicutes	Clostridia	Lachnospirales	Lachnospiraceae	GCA-900066575	0	0	0	0	0	0	0	0	0	0	0	8.97545e-05	0	0	0
ASV4631	Bacteria	Firmicutes	Clostridia	Lachnospirales	Lachnospiraceae	Oribacterium	0.00121169	0.000964861	0.000762913	0.000605843	0.001279	0.000134632	0.00015707	0.001279	0.000359018	0.000201948	0.000359018	0.00114437	0.000269264	0.000942422	0.000269264
ASV4653	Bacteria	Firmicutes	Clostridia	Lachnospirales	Lachnospiraceae	Lachnospiraceae_NK3A20_group	0.0457748	0.073666	0.0691559	0.0201275	0.0492752	0.0163802	0.0143832	0.0354979	0.0139344	0.0641072	0.0491406	0.0415339	0.0214513	0.0767401	0.0227303
ASV4701	Bacteria	Firmicutes	Clostridia	Lachnospirales	Lachnospiraceae	Butyrivibrio	0.0145851	0.00980568	0.0087735	0.0097608	0.00682134	0.0133959	0.0045326	0.011152	0.0102769	0.00448773	0.00311897	0.0125432	0.0091774	0.00500381	0.0199255
ASV4718	Bacteria	Firmicutes	Clostridia	Lachnospirales	Lachnospiraceae	Syntrophococcus	0.00527308	0.00410627	0.00738231	0.00352286	0.00352286	0.00201948	0.0029619	0.00581161	0.00141363	0.00495894	0.00215411	0.00188484	0.00284971	0.00242337	0.00599111
ASV4748	Bacteria	Firmicutes	Clostridia	Lachnospirales	Lachnospiraceae	Moryella	0.00675403	0.0045326	0.00412871	0.00338823	0.0069111	0.00244581	0.00666427	0.00347799	0.00455504	0.00794328	0.00350043	0.00298434	0.0039492	0.00451016	0.00527308
ASV4775	Bacteria	Firmicutes	Clostridia	Lachnospirales	Lachnospiraceae	Lachnospiraceae_UCG-002	0.00507113	0.00181753	0.00334336	0.00244581	0.0029619	0.00103218	0.000919984	0.00345555	0.00287214	0.0029619	0.00338823	0.00134632	0.00273751	0.00154827	0.00186241
ASV4778	Bacteria	Firmicutes	Clostridia	Lachnospirales	Lachnospiraceae	Lachnospiraceae_ND3007_group	0.00783108	0.000426334	0.000336579	0.00783108	0.00152583	0.00850424	0.00500381	0.00262532	0.0126105	0.00632769	0.00195216	0.000785352	0.00614818	0.0019746	0.00433066
ASV4792	Bacteria	Firmicutes	Clostridia	Lachnospirales	Lachnospiraceae	Lachnospiraceae_AC2044_group	0.0102769	0	0.00143607	0.00370237	0.000179509	0.00581161	0.000605843	0.00581161	0.00228874	0.00246825	0.0009873	0.000560966	0.00677647	0.00610331	0.00711305
ASV4796	Bacteria	Firmicutes	Clostridia	Lachnospirales	Lachnospiraceae	Lachnospiraceae_UCG-009	0.000291702	0	0	0.00444285	0	0.000673159	0	0.000359018	0.000134632	0.000875107	0	0	0.000919984	0	0.000718036
ASV4800	Bacteria	Firmicutes	Clostridia	Lachnospirales	Lachnospiraceae	Lachnospiraceae_FCS020_group	0.00374725	0.000875107	0	0.00132388	0	0.00240093	0	0	0	0.00316385	0.00237849	0	0.00332092	0.00527308	0.00381457
ASV4811	Bacteria	Firmicutes	Clostridia	Lachnospirales	Lachnospiraceae	probable_genus_10	0.00933447	0.00249069	0.0062155	0.0129022	0.00271507	0.0113091	0.00498138	0.00744963	0.0100749	0.00578917	0.00484674	0.00926715	0.00693354	0.00367994	0.00843693
ASV4878	Bacteria	Firmicutes	Clostridia	Lachnospirales	Lachnospiraceae	Roseburia	0.00392676	0.00426334	0.0046448	0.00141363	0.00585648	0.00323116	0.000403895	0.00130144	0.00309653	0.00417359	0.00246825	0.00803303	0.00233362	0.00123412	0.00399408
ASV4903	Bacteria	Firmicutes	Clostridia	Lachnospirales	Lachnospiraceae	Lachnospiraceae_FE2018_group	0.000426334	0	0	0.000336579	0.000224386	0	0	0.000201948	0.000718036	0	0.000246825	0	0.000426334	0.000224386	0.000403895
ASV4915	Bacteria	Firmicutes	Clostridia	Lachnospirales	Lachnospiraceae	Lachnospiraceae_NK4A136_group	0.000336579	0	0	0	0.000314141	0.000583404	0.00183997	0.000336579	0	0.000269264	0	0.00049365	0.00163802	0	0.000852668
ASV4926	Bacteria	Firmicutes	Clostridia	Lachnospirales	Lachnospiraceae	Lachnospiraceae_XPB1014_group	0.00810035	0.0160436	0	0.0123861	0	0.00706817	0	0.00695598	0.00652964	0.00397164	0.00830229	0.0100301	0.0166046	0.0139793	0.0190055
ASV4973	Bacteria	Firmicutes	Clostridia	Lachnospirales	Lachnospiraceae	Blautia	0.00338823	0.000605843	0	0.00228874	0.000628282	0.000852668	0.000852668	0.000942422	0.00112193	0.00148095	0.00219899	0.000112193	0.0019746	0.00567697	0.00224386
ASV4994	Bacteria	Firmicutes	Clostridia	Lachnospirales	Lachnospiraceae	Acetitomaculum	0.0122066	0.0729704	0.00884082	0.0236728	0.0231342	0.00271507	0.00316385	0.0201948	0.00964861	0.0353184	0.057959	0.0434636	0.00922228	0.0261634	0.0190504
ASV5037	Bacteria	Firmicutes	Clostridia	Lachnospirales	Lachnospiraceae	Marvinbryantia	0.00722524	0.00392676	0.00287214	0.00511601	0.00599111	0.00192972	0.0039492	0.00323116	0.00244581	0.0113764	0.000448773	0.00242337	0.00702329	0.00735987	0.00841449
